# Supplementary material for: A wheat NAC interacts with an orphan protein and enhances resistance to Fusarium head blight disease
Source: Plant Biotechnol J. 2019 Apr 29;17(10):1892–904. doi: 10.1111/pbi.13105 (PMC6737021; doi:10.1111/pbi.13105)
Supplement: Supplementary file 2 — Table S1 Primer sets used in this study. [file PBI-17-1892-s001.xlsx]

## Sheet: Sheet1
		Primers	Primer sequences (5' to 3')	Application
		TaNACL-D1 ATG -27 for	GGAACCAAGGAACCATTCGTTTGC	Cloning TaNACL-D1 CDS
		TaNACL-D1 TGA +89 rev	GGAATGTCGAGAACCAAGGATCC
		TaNAC4 for	AGGAAACGAGCCATCGACTA	Cloning TaNAC4 CDS
		TaNAC4 rev	CAGAATCATGCCTGGGAAAT
		TaNACL-D1 M1 monocot for GWY	GGGGACAAGTTTGTACAAAAAAGCAGGCTCCACCATGGAAGCCTCGCGGTTCG	Cloning TaNACL-D1 into pSc4ActR1R2
		TaNACL-D1 M1 for GWY	GGAGATAGAACCATGGAAGCCTCGCGGTTCG	Cloning TaNACL-D1 into pDONR207
		TaNACL-D1 without Stop Rev GWY	CAAGAAAGCTGGGTCTGCCCCATATCGCCGCCGT	Cloning TaNACL-D1 into pDONR207
		TaNACL-D1 Stop Rev GWY	CAAGAAAGCTGGGTCTCATGCCCCATATCGCCGCCGT	Cloning TaNACL-D1 into pDONR207 and pSc4ActR1R2
		TaNACL-D1-mNLS -Stop rev GWY	CAAGAAAGCTGGGTCTGCCCCATATGGCCCCGGTATGGGTAT	Cloning TaNACL-D1 with mutated NLS into pDONR207
		TaNACL-D1 -ΔNLS -Stop rev GWY	CAAGAAAGCTGGGTCGCTCTTGTCCTTGTAGTACTCTT	Cloning TaNACL-D1 with truncated NLS into pDONR207
		TaNAC4 M1 for GWY	GGAGATAGAACCATGATGACGGCAATGGTG	Cloning TaNAC4 into pDONR207
		TaNAC4 +Stop rev GWY	CAAGAAAGCTGGGTCTCAGAATGGTGGCAAGATTGT
		TaNAC4 -Stop rev GWY	CAAGAAAGCTGGGTCGAATGGTGGCAAGATTGT
		attB1	GGGGACAAGTTTGTACAAAAAAGCAGGCTTCGAAGGAGATAGAACCATG	attB extension for subcloning into pDONR207
		attB2	GGGGACCACTTTGTACAAGAAAGCTGGGTC
		pDONR207 for	TCGCGTTAACGCTAGCATGGATCTC	Sequencing pDONR207
		pDONR207 rev	GTAACATCAGAGATTTTGAGACAC
		TaGAPDH for	CCTTCCGTGTTCCCACTGTTG	Control DNA contamination in RNA samples
		TaGAPDH rev	ATGCCCTTGAGGTTTCCCTC
		pEW246 NOS rev	CCGCCCGATCTAGTATCATA	Confirmation T-DNA insertion
		TaNACL-D1 OE for	GAACATCAACGGGTTTCACC	qRT-PCR (overexpressor lines) of TaNACL-D1
		TaNACL-D1 OE rev	AGAAGCGGAACCGTGTAGTG
		TaNACL-D1 for	GACAAGAGCCGCGTCAAAC	qRT-PCR and confirmation T-DNA insertion with TaNACL-D1 for
		TaNACL-D1 rev	GTTCGATCAGGATGGGTCATG
		TaPP2AA3 for	TCGGAGAGTTCGTTCTAGCC	qRT-PCR housekeeping genes
		TaPP2AA3 rev	CACCATCGAAACAACGTGTC
		TaYLS8 for	CAACTGGGCAATGAAAGACA
		TaYLS8 rev	CATGAATAGCCAGGCACAGA
